# Supplementary material for: Protoporphyrin IX in serum of high-grade glioma patients: A novel target for disease monitoring via liquid biopsy
Source: Sci Rep. 2024 Feb 21;14:4297. doi: 10.1038/s41598-024-54478-y (PMC10881484; doi:10.1038/s41598-024-54478-y)
Supplement: Supplementary file 2 — Supplementary Information 2. [file 41598_2024_54478_MOESM2_ESM.xlsx]

## Sheet: data
Number ongoing	Sex	Age	Group	Tumor volume [cm^3]	Residual Tumor volume [cm^3]	BMI	ECOG	ASA	sum of medications taken	duration of anesthesia [h]	Pathology Group	AUC_SumPpIX [pmol/ml*h]	PpIX_Max [pmol/ml serum]	t_Max [h]	pALA PpIX [pmol/ml serum]	0.5 h post	1.5 h post	2.5 h post	3.5 h post	4.5 h post	5.5 h post	6.0 h post	8.0 h post	10.0 h post	12.0 h post	48 h post	72 h post	aALA PpIX [pmol/ml serum] (either 48 or 72 h aALA)	Cefuroxim	Metamizol	Norepinephrin	Piritramid	Propofol 1%	Remifentanil	Rocuronium	Urapidil	Ondansteron	Paracetamol	Insulin	Albumin	Tranexamsäure	Dihydralazin	Ephedrin	Dexmedetomidin	Ropivacain 0.2%	Lidocain 2%	Mannitol 15%	Clonidin	Akrinor
1	1	30	1								0	8338.37	1257.96	5.92	16.4494	131.201	324.022	791.194	1091.66	1203.12	1257.96	726.058	1100.41	753.157			5	4.73835
2	1	34	1								0	4621.84	652.346	4.75	12.6289	156.691	267.287	538.267	580.009	652.346	602.353	610.022	386.429	413.278		15.4245		15.4245
3	1	35	1								0	3538.78	649.359	4	19.591	75.6315	294.308	417.236	649.359	407.434		292.677	368.274	301.925		13.8927		13.8927
4	1	24	1								0	6278.82	827.38	6	13.252	203.572	370.472	646.506		717.189	679.699	827.38	534.057	437.977	249.114	12.334		12
5	2	28	1								0	5777.92	903.143	2.5	7.79671	139.674	423.69	903.143	658.373	745.415	755.499	720.348	614.123	106.041	49.8473	12.6228		13
6	2	25	1								0	7389.37	845.113	4.5	2.70035	199.585	422.53	522.87	668.191	845.113	726.61	720.288	683.509	709.486	525.68	9.41437		9
7	2	23	1								0	11494.5	1706.64	8	10.9893	225.835	624.021	1168.7	683.138	920.795	923.98	1394.11	1706.64	801.99	472.8	11.1672		11
8	2	22	1								0	11148.1	1413.88	4.58	16.5507	250.634	710.998	943.768	1102.88	1413.88	666.97	1261.68	1343.01	740.234	529.973	12.187		12
9	2	59	2	19.3	0.58	32.5	0	2	14	6.16667	2	12351.2	2127.55	10.25	28.1615	219.96	211.985	459.85	778.395	1420.94	1473.91	1548.36	1965.96	2127.55		42.2065		42.2065	1	1	1	1	1	1	1	1	0	0	0	0	0	0	0	0	0	0	1	0	0
10	2	34	2	21.6	0.29	18.7	0	2	15	5.6	1	11206.5	1656.53	8	26.9418	89.3414	391.479	762.471	1052.34	1329.5	1222.93	1467.01	1656.53	1532.93		47.4204		47.4204	1	1	1	1	1	1	1	1	1	1	0	0	0	0	0	0	0	0	1	0	0
11	1	72	2	133.2		35.6	2	2	9	7.95	1	9805.94	2572.71	10	3.82745	44.6037	80.2568	74.1746	795.839	1088.73	839.824	1058.59	1857.37	2572.71		32.3691		32.3691	1	0	1	0	1	1	0	0	0	0	1	1	1	0	0	0	0	0	1	0	0
12	1	74	2	31.7	0	26.9	1	2	11	4.76667	1	6794.26	1113.26	8.08	11.1862	59.3743	194.198	339.035	652.822	868.981	860.869	833.276	1113.26	852.877		13.701		13.701	1	0	1	1	1	1	1	1	0	0	0	0	0	1	0	0	0	0	1	0	0
13	2	77	2	28.7	1.48	30.1	0	2	17	5.88333	2	21819.6	3143.71	8	5.51349			1655.59	1922.81	2472.6	2712.92	2852.06	3143.71	2611.32		28.6869		28.6869	1	1	1	1	1	1	1	0	1	0	1	0	0	0	1	0	0	0	1	0	0
14	1	82	2	28.8	0	23.8	1	2	14	5.76667	2	5983.71	851.733	6	9.4343	105.784	297.135	442.586	655.584	596.196	775.874	851.733	774.873	788.167		77.6288		77.6288	1	1	1	1	1	1	1	1	0	0	0	0	0	1	0	0	0	0	1	0	0
15	1	58	2	60.3	0		0	2	9	4.98333	1	10465	1848.97	6	11.6389	40.1502	349.334		748.517	643.144	886.621	1848.97	1791.58	1574.46			11	11	1	0	1	0	1	1	1	1	0	0	0	0	0	0	0	0	0	0	1	0	0
16	2	57	2	3.12	0	26	0	2	5		2	21733.9	4266.62	10.25	8.19362	224.365	343.013	675.896	2034.29	2074.3	1963.95	2617.75	3351.41	4266.62		1.7847		2	3	3	3	3	3	3	3	3	3	3	3	3	3	3	3	3	3	3	3	3	3
17	1	87	2	41.3	0	24.9	0	3	15	4.91667	2	14772	2622.82	5.5	13.5748	84.5794	235.993	505.803	856.882	1731.25	2622.82	1824.37	1842.88	961.651	1567.64		7	7	1	1	1	0	1	1	0	0	1	1	0	0	0	0	0	1	0	0	1	0	0
18	1	68	2	136.9	2	24.7	1	3	9	8.7	1	11653.3	1806.61	12	15.6006	178.141	225.492	377.853	821.008	658.415	746.846	1000.99	1603.93	1315.54	1806.61		15	15	1	0	1	1	1	1	1	1	0	0	0	0	0	0	0	0	0	0	1	0	0
19	1	68	2	37.1		34	0	3	8	4.6	2	13153.6	2250.61	8	15.6962	210.526	329.128	407.399	715.581	980.451	1787.53	1984.47	2250.61	824.202	862.213	17.4158		17	1	0	1	0	0	1	0	1	0	0	0	0	0	0	0	0	0	0	1	0	0
20	1	64	2	63.8	0.63	25.9	0	2	14	7.28333	2	26536.7	4399.46	10	78.185	118.964	261.796	397.992	1730.58	1396.92	1933.19	1766.77	3074.33	4399.46	4199.53	66.0093		66	1	0	1	1	1	1	1	1	0	0	0	0	0	0	0	0	0	1	1	0	0
21	1	33	2	1.49	0	29.1	0	1	11	10.2333	5	10447.6	1816.64	12	13.5491	13.5456	331.706	523.498	585.601	875.627	902.965	576.197	919.184	1547.54	1816.64	40.1242		40	1	0	1	1	1	1	1	1	0	0	0	0	0	0	0	0	0	0	1	0	0
22	1	33	3	8.86	8.87	27.2	1	2	9	6.21667	6	8556.57	1552.48	4.5	17.3982	182.194	407.443	790.358	741.108	1552.48	830.62	533.472	668.053	577.392	1208.28	12.6705		13	1	0	0	0	0	1	0	0	0	0	0	0	0	0	0	1	1	0	1	0	0
23	1	75	2	29.9	0.11	24.6	0	2	9	6.9	2	25132.4	3046.59	8	9.53151	261.829	490.879	664.95	1911.58	2699.44	2594.78	2679.46	3046.59	2612.4	2835.09		7	7	1	0	1	0	1	1	1	1	0	0	0	0	0	0	0	0	0	0	1	0	0
24	1	58	2	10.3		24.9	1	3	9	5.23333	2	18201.7	2500.14	10	4.27731	177.216	364.207	388.162	593.384	1710.73	1755.04	2014.63	2047.34	2500.14	2412.31	29.7739		30	1	0	1	0	1	1	1	0	0	0	0	0	0	0	0	0	0	0	0	0	0
25	2	32	3	15.4	3.88	24.2	1	2	14	5.3	3	41906.2	6847.98	8	8.20168	316.845	484.282	767.21	2075.76	2557.51	5260.7	5913.72	6847.98	3909.67	3447.97	15.6479		16	1	1	1	1	1	1	1	0	0	0	0	0	0	0	0	0	0	0	1	1	0
26	1	60	2	15.1	8.65	23.3	1	2	8	4.73333	2	12567.2	1596.5	4.5	16.0125	543.529	844.087	1175.92	1270.26	1596.5	1410.03	1234.37	927.379	926.99	908.796	10.737		11	1	0	1	0	1	1	0	0	0	0	0	0	0	0	0	1	0	0	1	0	0
27	1	50	2	100.4	0.42	27.1	0	2	9	5.73333	2	27601.3	4826.4	10	12.009		441.279	686.765	1264.38			1993.77	2920.42	4826.4	4643.16	8.10529		8	1	1	1	0	1	1	1	0	0	0	0	0	0	0	0	0	0	0	1	0	0
28	1	60	2	44.5	0	22.3	1	2	2		2	29267.4	5281.27	8	12.6342	321.082	588.644	1076.88	1511.6	2360.12	2113.29	1191.88	5281.27	3639.58	2890.44	11.8196		12	3	3	3	3	3	3	3	3	3	3	3	3	3	3	3	3	3	3	3	3	3
29	2	67	2	14	10.4	20.4	1	2	13	4.75	2	32000.9	3838.03	12	11.5559	649.518	2279.6	3135.99	3225.81	3748.27	3666.44	3047.86	2213.04	2148.74	3838.03	31		31	1	1	1	1	1	1	1	1	1	0	0	0	0	0	0	0	0	0	1	0	0
30	1	78	3	0.76	0.36	26.8	1	2	13	4.33333	4	37536.6	6355.51	5.5	13.2773	61.6598		989.663	2448.52	2619.96	6355.51	5506.5	5490.15	2876.87	3454.46	10.9279		11	1	1	1	1	1	1	1	0	1	0	0	0	0	0	0	0	0	0	1	0	0
31	1	46	2	42.1	4.78	23	0	1	9	9.26667	1	15831.9	2458.34	10.08	6.69192	53.4805	366.721	625.723	832.621	1168.03	1443.7	1327.11	1452.2	2458.34	2410.96	19.9624		20	1	0	1	1	1	1	1	0	0	0	0	0	0	0	0	1	0	0	1	0	0
32	2	55	3	4.12	0.58	22	0	2	14	5.43333	4	19193.6	3517.09	8	27.5478	18.9823	469.685	462.268	829.776	1497.98	745.974	1246.92	3517.09	2030.67	3013.84	58.3797		58	1	1	1	0	1	1	1	0	1	0	0	0	0	0	1	0	0	0	1	0	1
33	2	57	2	61.3	15.4	32	1	3	16	4.91667	2	16363.2	3470.11	6	12.0874	188.991	331.404	450.058	826.8	871.051	1385.55	3470.11	2456.52	1095.37	1403.8	16.6241		17	1	0	1	0	1	1	1	0	0	0	1	0	0	0	0	0	0	0	1	0	0
34	1	46	2	5.83	1.44	26.4	0	1	10	4.48333	1	12210.9	2062.02	10	9.11507	180.268	363.985	431.256	546.139	643.182	705.952	791.787	1371.53	2062.02	1730.29	33.3205		33	1	1	1	1	1	1	1	1	0	0	0	0	0	0	0	0	0	0	1	0	0
35	2	63	2	7.22	1.36	21.3	1	2	17	7.53333	2	13766.1	3509.65	12.17		9.84397	201.832	410.941	518.395	512.676	793.957	740.177	1287.46	2030.63	3509.65	30.8931		31	1	1	1	1	1	1	1	1	0	0	0	0	0	0	1	0	0	0	1	0	0
36	1	64	3	20.23	0	24.2	1	2	9	3.08333	4	8451.48	1043.83	6	21.3238	253.016	589.135	731.903	735.089	655.96	815.168	1043.83	874.953	749.196	473.949	17.8709		18	1	1	1	0	1	1	1	0	0	0	0	0	0	0	0	0	0	0	1	0	0
37	2		0								0				21.186
38	2		0								0				8.21001
39	1		0								0				9.99801
40	2		0								0				8.8616
41	2		0								0				8.06117
42	1		0								0				7.04854
43	1		0								0				11.6302
44	1		0								0				14.7146
45	2		0								0				5.37266
46	2		0								0				2.21111
47	1		0								0				10.1524
48	1	43	4	0.51	0.18	27.4	0	2			7	5051	1071	8.08	9	301	333		440	643	787	1037	1071			33		33
49	1	18	4	68.6	1.14	22.3	0	2			8	23079	3078	8	12	312	655	1467	1843	1818	2482	2177	3078	1797	2742	5		5
[truncated: 60 more columns]

## Sheet: legend
Variable	Code
Sex	1=male 2=female
Group	0=HCTRw 1=HCTR 2=pHGG 3=rHGG 4=additional patients
ECOG	0=no restriction 1=ablility for light work, restricted in physically strenous activity 2=capable of selfcare, unable to work more than 50% of awake hours 3=only limited selfcare, confined to bed or chair more than 50% of waking hours 4=completely disables, no selfcare, confined to bed or chair 5=dead
ASA	1=normal healthy patient 2=patient with mild systemic disease 3=patient with severe systemic disease 4=severe systemic disease with constant threat to life 5=moribund patient not expected to survive without surgery 6=brain-dead patient
Pathology group	0=HCTR 1=primary glioblastoma, MGMT non-methylated, IDH wildtype 2=primary glioblastoma, MGMT methylated, IDH wildtype 3=recurrent oligodendroglioma, grade III, 1p/19q codeletion, IDH mutant 4=recurrent glioblastoma, MGMT methylated, IDH wildtype 5=primary astrocytoma, grade IV, MGMT methylated, IDH mutant 6=recurrent glioblastoma, MGMT non-methylated, IDH wildtype 7=radiation necrosis 8=oligoden…
Medications	0=no intake of the substance 1=intake of the substance 3=no data
Blood count	-5=no data
